# Supplementary material for: Orphan response regulator NnaR is critical for nitrate and nitrite assimilation in Mycobacterium abscessus
Source: Front Cell Infect Microbiol. 2024 May 24;14:1411333. doi: 10.3389/fcimb.2024.1411333 (PMC11162112; doi:10.3389/fcimb.2024.1411333)
Supplement: Supplementary file 6 [file Table_1.xlsx]

## Sheet: Cloning primers
Primers used to generate MabΔnnaR	nnaR-F	tttccttcgtcaacgcgcc	Amplification of nnaR plus ~600 bp flanking upstream and downstream. Product used to clone into TOPO vector
	nnaR-R	atacgacgcgatgaagacc
	nnaR-ko-F	atggctgagttcgtattggtg	Removal of nnaR gene in TOPO vector but retain flanking region
	nnaR-ko-R	ttacgcggcaaccgc
	Apramycin-F	ttcatgtgcagctccatca	Amplification of apramycin resistance cassette to replace nnaR in TOPO vector
	Apramycin-R	ctccaacgtcatctcgttctc
Primers used to generate MabΔnnaR+C	pVV16-F	catatggaagtgatcctccg	Primers used to linearize pVV16
	pVV16-R	aagcttcaccaccaccacc
	nnaR+C-F	ttgccgcgtaacgagcc	Primers used to amplify nnaR-sirB
	sirB+C-R	ctacgcgacgtccgcca
Primers used to generate MPFC constructs	pUAB100:dosS_MPFC-FC-F	ATTGCGGATCCTTCGAACgtggtcgaggatgttggtgcgc	Primers used to amplify dosS with pUAB100 overhangs for fast cloning
	pUAB100:dosS_MPFC-FC-R	CCACCGCCACCATCGATgggcagcggcgccga
	pUAB400:nnaR-MPFC-FC-F	GTGGTGGGTCCCAATTGttgccgcgtaacgagcc	Primers used to amplify nnaR with pUAB400 overhangs for fastcloning
	pUAB400:nnaR-MPFC-FC-R	TCGACATCGATAAGCTTtcagccatgacattccccaatc
	pUAB400:dosR-MPFC-FC-F	GTGGTGGGTCCCAATTGatgatcacagtgttcctggtcga	Primers used to amplify nnaR to go into pUAB200 overhangs for fast cloning
	pUAB400:dosR-MPFC-FC-R	TCGACATCGATAAGCTTtcagccgtgcagcccc
	pUAB200:nnaR-MPFC-F	ttgccgcgtaacgagcc	Primers used to amplify dosR with pUAB400 using blunt end ligation
	pUAB200:nnaR-MPFC-R	tcagccatgacattccccaatc
		*capitol letters represent overhang section for Fast Cloning

## Sheet: Strains 
	Strains	Description	Source
	Mab390S	WT strain	Howard et al., 2006
	MabΔnnaR	Knockout of nnaR in Mab390S	This study
	MabΔnnaR+C	Complement of nnaR and sirB in Mab390S	This study
	E.coli 10-β	Used for cloning	NEB
	MC2155	M.smegmatis
	MPFC-dosS-C:dosR-N	M.smegmatis used for MPFC	This study
	MPFC-dosS-C:nnaR-N	M.smegmatis used for MPFC	This study
	MPFC-dosS:nnaR-C	M.smegmatis used for MPFC	This study
	MPFC-GCN4+	M.smegmatis used for MPFC	This study
	MPFC-empty vector	M.smegmatis used for MPFC	This study

## Sheet: Operon Primers
nark3-nirB	nark3-nirB-operon_F	atggtcgcgcaccatgtc
	nark3-nirB-operon_R	aggtgaagtgtcaccatcggg
nirB-nirD	nirB-nirD-operon_F	gcccgattcgaccatcgc
	nirB-nirD-operon_R	accgcgtacaactccccg
nirD-nnar	nirD-nnar-operon-F	gtctcgatgatgcgtcgcg
	nirD-nnar-operon-R	gtcggccagcgggatgat
nnaR-sirB	nnaR-sirB-operon-F	cacattgccgatgaactgacca
	nnaR-sirB-operon-R	ggccggaagtaacaccgc

## Sheet: qRT-PCR Primers
	Mab_nnaR-qrT.F	cgttgatgaagcgtctgatg
	Mab_nnaR-qrT.R	gtaaccccgcttgaccact
	Mab_nirD-qRT.F	agttgtacgcggtcggtaac
	Mab_nirD-qRT.R	ctcctgagcattccgatttc
	Mab_nirB-qRT.F	ctgggctgtcagacaagtga
	Mab_nirB-qRT.R	cccagcagtttgagtttggt
	Mab_nark3-qRT.F	gtcgccatcaacctggtact
	Mab_narK3-qRT.R	cttcgtttttggagctggag
	Mab_sirB-qRT.F	tggctgagttcgtattggtg
	Mab_sirB-qRT.R	gtcgtggtgcacatggtatc
	Mab_nasN-qRT.F	atgagggcgcacatctttac
	Mab_nasN-qRT.R	aagctttccgtgcttctgtg
